# Supplementary material for: An automated framework for understanding structural variations in the binding grooves of MHC class II molecules
Source: BMC Bioinformatics. 2010 Jan 18;11(Suppl 1):S55. doi: 10.1186/1471-2105-11-S1-S55 (PMC3009528; doi:10.1186/1471-2105-11-S1-S55)
Supplement: Additional File 1 — A zip compressed archive with supplementary Figures S1-4 and Table S1. [file 1471-2105-11-S1-S55-S1.zip]

Archive with 7 entries (7 files):
- Figure-S4.pdf
- README
- Table-S1.pdf
- datascorefiles.tar.gz
- Figure-S1.pdf
- Figure-S2.pdf
- Figure-S3.pdf
