# Supplementary material for: An automated framework for understanding structural variations in the binding grooves of MHC class II molecules
Source: BMC Bioinformatics. 2010 Jan 18;11(Suppl 1):S55. doi: 10.1186/1471-2105-11-S1-S55 (PMC3009528; doi:10.1186/1471-2105-11-S1-S55)
Supplement: Additional File 1 — A zip compressed archive with supplementary Figures S1-4 and Table S1. [file 1471-2105-11-S1-S55-S1.zip › README]

---Datafiles---

Each of the file

all-scores-no1r5i2oje2icw1d5z1d5m1d6e-308, all-scores-no1r5i2oje2icw1d5z1d5m1d6e-313, all-scores-no1r5i2oje2icw1d5z1d5m1d6e-314, all-scores-no1r5i2oje2icw1d5z1d5m1d6e-316

Where the 308, 313, 314 and 316 are the residue numbers of the peptide/antigen and they correspond to
P1, P6, P7 and P9 pockets respectively.

has data in the following format

==> actual/all-scores-no1r5i2oje2icw1d5z1d5m1d6e-308 <==
1A6A_ABC.PDB_ALA-308_3+DRA*0101-DRA*0102-DRB1*0301 1AQD_ABC.PDB_ALA-308_3+DRA*0101-DRA*0102-DRB1*0101 0.362903

==> actual/all-scores-no1r5i2oje2icw1d5z1d5m1d6e-311 <==
1A6A_ABC.PDB_ALA-311_6+DRA*0101-DRA*0102-DRB1*0301 1AQD_ABC.PDB_ALA-311_6+DRA*0101-DRA*0102-DRB1*0101 0.407115

==> actual/all-scores-no1r5i2oje2icw1d5z1d5m1d6e-313 <==
1A6A_ABC.PDB_ALA-313_8+DRA*0101-DRA*0102-DRB1*0301 1AQD_ABC.PDB_ALA-313_8+DRA*0101-DRA*0102-DRB1*0101 0.190731

==> actual/all-scores-no1r5i2oje2icw1d5z1d5m1d6e-314 <==
1A6A_ABC.PDB_ALA-314_9+DRA*0101-DRA*0102-DRB1*0301 1AQD_ABC.PDB_ALA-314_9+DRA*0101-DRA*0102-DRB1*0101 0.409524

==> actual/all-scores-no1r5i2oje2icw1d5z1d5m1d6e-316 <==
1A6A_ABC.PDB_ALA-316_11+DRA*0101-DRA*0102-DRB1*0301 1AQD_ABC.PDB_ALA-316_11+DRA*0101-DRA*0102-DRB1*0101 0.577075


Format is :
<pdbfile>-3XX_<residue-position>+<allele> <pdbfile>-3XX_<residue-position>+<allele>  <PMScore>

3XX : Peptide residue

The whole groove score file is also on the similar lines as above

Ex:
1YMM_ABC.PDB+DRA*0101-DRA*0102-DRB1*1501 3CUP_AB.PDB+H2-Aa,H2-Ab1-X 0.714697

<pdbfile>+<allele> <pdbfile>+<allele> <PMScore>

Caption for Table-S1
Column-1 : Allele
Each of the columns indicate Minimum and Maximum PMScores among all pairs of molecules belonging to that allele.
Each box has minimum and maximum scores seperated by a ','.
X indicates not applicable (since only 1 molecule is present)
*before the score indicates a very low value which is usually not expected for a pair of molecules belonging to same allele.
